# Supplementary material for: Nanochannel-Confined TAMRA-Polypyrrole Stained DNA Stretching by Varying the Ionic Strength from Micromolar to Millimolar Concentrations
Source: Polymers (Basel). 2018 Dec 22;11(1):15. doi: 10.3390/polym11010015 (PMC6401831; doi:10.3390/polym11010015)
Supplement: Supplementary file 1 [file polymers-11-00015-s001.zip]

Archive with 1 entries (1 files):
- polymers-377412-supplementary.jpg
